# Supplementary material for: Clinical response to azacitidine in MDS is associated with distinct DNA methylation changes in HSPCs
Source: Nat Commun. 2025 May 13;16:4451. doi: 10.1038/s41467-025-59796-x (PMC12075701; doi:10.1038/s41467-025-59796-x)
Supplement: Supplementary file 4 — Supplementary Data 1 [file 41467_2025_59796_MOESM4_ESM.xlsx]

## Sheet: Sheet1
Supplementary Data 1: Longitudinal variant allele frequencies. Variant alleles that are below detection limit at specific timepoints are indicated by “0”.
Empty cells indicate that VAF analysis was not done for that patient/timepoint.
Patient	Variant	VAF at indicated timepoint
		Diagnosis	C6D29	Progression	C12D29
P01	IDH2_p.Arg140Trp	0	0		0.088
	ASXL1_p.Glu635fs	0.1493	0.1232		0.1714
	RUNX1_p.His105Gln	0.3597	0.191		0.3904
	SRSF2_p.Pro95His	0.3755	0.2407		0.3571
	STAG2_p.Ser843fs	0.6728	0.3191		0.7651
P02	STAG2_p.Ile920fs	0.0625	0.3147	0.1698
	NRAS_p.Gly12Asp	0.2909	0.3776	0.3013
	TET2_p.Arg1235Gln	0.3822	0.3669	0.323
	ASXL1_p.Leu823fs	0.3952	0.4062	0.3964
	PDGFRA_p.Gln722Glu	0.4703	0.3973	0.4828
	SRSF2_p.Pro95Leu	0.4772	0.4746	0.3574
	STAG2_p.Leu609fs	0.6821	0.4233	0.3547
P03	TP53_p.Pro177His	0.248	0.0606		0.0632
	DNAJC21_p.Lys330Gln	0.4502	0.4566		0.426
P04	WT1_p.Thr455fs	0.2944	0		0.3361
	TET2_p.Gln1410*	0.3591	0.1382		0.418
	ASXL1_p.Ile395fs	0.3702	0.1975		0.4431
	TET2_p.Gln1701fs	0.451	0		0.4813
	CSF3R_p.His599Asn	0.4541	0.4661		0.5
	EZH2_p.Thr592fs	0.8202	0		0.8577
	SMC1A_p.Arg711Trp	0.8458	0.2163		0.9336
P05	RUNX1_p.Leu98fs	0.3684	0.136		0.2278
	TET2_p.Arg1237*	0.4153	0.1829		0.2236
	KIT_p.Ala755Val	0.4615	0.4545		0.417
	IKZF1_p.Thr96Met	0.49	0.4377		0.4758
	TET2_.	0.5123	0.304		0.3731
	RTEL1_p.Pro315Arg	0.5369	0.5074		0.5409
	SRSF2_p.Pro95His	0.5398	0.3247		0.322
P06	ETV6_p.Phe368Leu	0	0		0.1298
	SETBP1_p.Asp868Asn	0	0		0.135
	TP53_p.His179Gln	0.0532	0		0.1667
	U2AF1_p.Gln157Pro	0.0778	0		0.1976
	DNMT3A_p.Arg882Cys	0.1033	0		0.1422
P07	ASXL1_p.Arg620fs	0.2607	0.2521		0
	KRAS_p.Lys178del	0.4186	0.4173		0.5038
	RUNX1_.	0.426	0.3396		0
	SRSF2_p.Pro95His	0.4742	0.3248		0
	TET2_p.Glu1199fs	0.6576	0.5801		0
	STAG2_p.Arg259*	0.6867	0.6415		0
P08	DNMT3A_p.Arg13Cys	0	0.2918	0.1526
	RUNX1_p.Arg201Gln	0.2883	0.3956	0.1801
	TET2_p.Lys1329Asn	0.3036	0.3846	0.1901
	BCOR_p.Glu401fs	0.3051	0.0808	0
	SRSF2_p.Pro95Arg	0.3319	0.4062	0.2213
	WT1_p.Ala282Val	0.3361	0.4578	0.2073
	DNMT3A_p.Met548Thr	0.3577	0.4556	0.352
	TET2_p.Gln785fs	0.3593	0.3523	0.2521
	TET2_p.Ser1224Arg	0.413	0.3802	0.4177
P09	PARN_.	0	0.2692		0
	ZRSR2_p.Ser40*	0.0644	0.064		0
	PHF6_p.Gly10fs	0.0704	0		0
P10	DDX41_p.Gly548Asp	0.0669	0.0923		0
	DDX41_p.Val463del	0.2581	0.2656		0.2151
P11	RUNX1_p.Arg427fs	0	0		0.1688
	IDH2_p.Arg140Gln	0.457	0.1958		0.1519
	SRSF2_p.Pro95His	0.4804	0.2155		0.2028
	RTEL1_p.Ala73Ser	0.5153	0.4861		0.5176
P12	ZRSR2_p.Glu133Lys	0.2258	0		0
	TET2_.	0.411	0.3034		0.3866
	TET2_p.Asn834fs	0.4206	0.207		0.3423
	PIK3CD_p.Glu646Lys	0.4725	0.4236		0.5127
	ZRSR2_p.Glu133fs	0.8544	0.1368		0.2143
P13	SF3B1_p.Lys700Glu	0.0657	0		0
	TP53_p.Pro151Ser	0.112	0.1667		0.1776
	TERT_p.Ala184Thr	0.4554	0.4466		0.4883
P14	STAG2_.	0.0761	0	0
	GATA2_p.Gly320Asp	0.1202	0	0
	RUNX1_p.Tyr287*	0.1392	0	0
	SF3B1_p.Lys700Glu	0.4293	0	0.1296
	ASXL1_p.Ala1172Thr	0.4803	0.5	0.4808
	BCORL1_p.Arg1333Lys	0.5278	0.5541	0.5129
P15	EZH2_p.Arg658Thr	0.0529	0.0513
	DDX41_p.Arg543His	0.1362	0.0563
P16	RUNX1_p.His242Arg	0.0753	0.0737
	DDX41_p.Glu286Lys	0.2658	0.3307
	TET2_p.Gln1653*	0.4449	0.4649
	RUNX1_p.His242fs	0.5127	0.5769
	CBL_p.Cys381Ser	0.7123	0.7903
	ATM_p.Pro1374Leu	0.7565	0.7897
	KMT2A_p.Met2783Ile	0.845	0.8007
P17	ATM_p.Pro960His	0.3538	0.3926	0.4292
P18	ABL1_p.Ser554Cys	0	0	0.344
	WT1_p.Pro136Arg	0	0	0.22
	TP53_p.Cys238Tyr	0.3562	0	0.3761
	TP53_p.Ser106Arg	0.4032	0	0.3867
P19	TET2_p.Ile1370fs	0.2973	0.0874
	KRAS_p.Gly12Arg	0.3765	0
	TET2_p.Gly1309Val	0.4922	0.176
	SRSF2_p.Pro95His	0.5424	0.2227
P20	RAD21_p.Glu399fs	0.3525	0
	TET2_.	0.4352	0
	TET2_p.Gln984*	0.4453	0
	EZH2_p.Gly628Arg	0.6437	0
P21	TP53_p.Pro301fs	0.1799	0.2402
	TP53_p.Arg273His	0.2479	0.3686
	STIM1_p.Lys672Arg	0.5	0.5583
	BRCA2_p.Lys115Glu	0.5083	0.4818
	RUNX1_p.Pro245Leu	0.5849	0.6727
P22	IDH2_p.Arg172Lys	0.403	0.4767
P24	TP53_p.Pro151Ser	0.2209	0.2177
P25	STAG2_p.Phe466fs	0.1038	0.0728
	STAG2_p.Ser471Asn	0.1152	0.0876
	RUNX1_p.Tyr377*	0.1602	0.1752
	EZH2_p.Glu211fs	0.3367	0.4128
	RUNX1_.	0.4115	0.4191
	EZH2_p.Leu674Ser	0.4599	0.4256
	DAXX_p.Pro540Leu	0.5184	0.4898
P27	TET2_p.Ile1918Asn	0.453
	DNMT3A_.	0.457
	TET2_p.Thr1916fs	0.4956
	KMT2A_p.Val2596Ala	0.5242
	PRKD3_.	0.6
	TP53_p.Arg273His	0.9437
P28	RUNX1_p.Arg166Gln	0.1286
	DNMT3A_p.Leu723Pro	0.212
	IDH2_p.Arg172Lys	0.2816
	DNMT3A_p.Phe734Ile	0.2886
	GNAS_p.Pro96Ala	0.4894
	GATA1_p.Gly89Glu	0.5272
P35	SRSF2_.	0.0674
	DNMT3A_p.Lys343fs	0.3158
	NPM1_p.Pro191Ser	0.4051
	TP53_.	0.4313
P38	MED12_p.Leu10Gln	0.0704
	RUNX1_.	0.2924
	SRSF2_p.Arg94dup	0.4352
	IDH2_p.Arg140Gln	0.4684
	PDGFRA_p.Thr157Ala	0.486
	PPM1D_p.Pro500Arg	0.508
