# Supplementary material for: Clinical response to azacitidine in MDS is associated with distinct DNA methylation changes in HSPCs
Source: Nat Commun. 2025 May 13;16:4451. doi: 10.1038/s41467-025-59796-x (PMC12075701; doi:10.1038/s41467-025-59796-x)
Supplement: Supplementary file 5 — Source Data [file 41467_2025_59796_MOESM5_ESM.xlsx]

## Sheet: Descriptions
Tab Name	Data shown
Data inclusion	List of participants used for each experiment
Fig1	Participant sex, diagnosis, response used to generate Fig1 c
Fig 2	Participant/timepoint/cell type data used to generate Fig2 b-j, FigS2 b-l
Fig3_MS	Participant/timepoint/cell type data used to generate Fig3 b-i, FigS3 a-d, FigS4, Fig 7c
Fig3_LINE1	Participant/timepoint/cell type data used to generate Fig3 i-j, FigS3 e
Fig7	VAF data used to generate Fig7 a-c, Fig S10

## Sheet: Data inclusion
Participant	Cell cycle	AZA-MS	LINE1 PCR	RRBS/RNAseq C1	RRBS/RNAseq C7	VAF analysis
P01	X	X	X	X		X
P02	X	X	X			X
P03	X	X				X
P04	X	X	X	X		X
P05	X	X				X
P06	X	X				X
P07	X	X	X			X
P08	X	X				X
P09	X	X	X	X	X	X
P10	X	X	X	X	X	X
P11	X	X	X			X
P12	X	X	X			X
P13	X	X	X	X	X	X
P14	X	X	X	X		X
P15	X	X	X	X	X	X
P16	X	X	X	X	X	X
P17	X	X	X	X	X	X
P18	X	X	X	X		X
P19	X	X	X	X		X
P20	X	X	X			X
P21	X	X	X	X	X	X
P22	X	X	X	X	X	X
P23
P24	X	X	X	X		X
P25	X	X	X	X		X
P26	X	X
P27	X	X	X	X		X
P28	X	X	X	X		X
P29
P30		X
P31		X
P32
P33
P34	X
P35						X
P36
P37
P38	X		X	X		X
P39
P40

## Sheet: Fig1
Participant	Sex	Diagnosis	Reason left trial (inj phase)	Reason left trial (oral phase)	Reached C6D29 assessment	Response_inj	Commenced oral phase	Reached C12D29 assessment	Response_oral
P01	M	MDS		End of trial	X	Responder	X	X	Responder
P02	M	MDS		Disease Progression	X	Non Responder	X		Non Responder (inferred)
P03	F	MDS		End of trial	X	Responder	X	X	Responder
P04	M	AML		End of trial	X	Responder	X	X	Non Responder
P05	F	MDS		End of trial	X	Responder	X	X	Non Responder
P06	M	MDS		End of trial	X	Responder	X	X	Non Responder
P07	M	MDS		End of trial	X	Non Responder	X	X	Responder
P08	F	MDS		Disease Progression	X	Non Responder	X		Non Responder (inferred)
P09	M	MDS		End of trial	X	Non Responder	X	X	Responder
P10	M	MDS		End of trial	X	Responder	X	X	Non Responder
P11	M	MDS		End of trial	X	Responder	X	X	Responder
P12	M	MDS		End of trial	X	Responder	X	X	Responder
P13	F	MDS		End of trial	X	Responder	X	X	Responder
P14	F	AML		Disease Progression	X	Responder	X		Non Responder (inferred)
P15	M	MDS		Unacceptable toxicity	X	Responder	X		Responder (inferred)
P16	M	CMML		Intercurrent medical complication	X	Non Responder	X		Non Responder (inferred)
P17	M	MDS		Disease Progression	X	Responder	X		Non Responder (inferred)
P18	M	MDS		Disease Progression	X	Responder	X		Non Responder (inferred)
P19	F	CMML		Unacceptable toxicity	X	Responder	X
P20	M	MDS		Unacceptable toxicity	X	Responder	X		Responder (inferred)
P21	M	MDS		Change in goals of care	X	Responder	X		Non Responder (inferred)
P22	M	AML		Change in goals of care	X	Non Responder	X
P23	M	MDS	Intercurrent medical complication
P24	M	AML	Disease Progression		X	Non Responder
P25	F	AML	Disease Progression		X	Non Responder
P26	M	MDS	Participant preference
P27	F	MDS	Disease Progression			Non Responder (inferred)
P28	F	MDS	Disease Progression			Non Responder (inferred)
P29	F	MDS	Intercurrent medical complication
P30	M	MDS	Unacceptable toxicity
P31	M	MDS	Death
P32	M	MDS	Death
P33	M	MDS	Change in goals of care
P34	M	MDS	Intercurrent medical complication
P35	M	MDS	Intercurrent medical complication
P36	F	MDS	Death
P37	M	AML	Participant preference
P38	F	MDS	Disease Progression			Non Responder (inferred)
P39	M	MDS	Disease Progression			Non Responder (inferred)
P40	M	CMML	Disease Progression			Non Responder (inferred)

## Sheet: Fig2
Participant	Cycle	Total MNCs	Total CD34+ HSPCs	Total CD38lo progenitors	Prog_%G0	Prog_%G1	Prog_%G2	Total CD38hi stem cells	Stem_%G0%	Stem_%G1%	Stem_%G2	Response_inj	Response_oral
P08	1	43650	4334	3892	28.4	57.2	11.2	396	41.9	40.4	13.6	Non Responder	Non Responder
P08	7	50610	3507	2862	40.5	53.7	5.5	592	56.8	40.9	1.52	Non Responder	Non Responder
P08	Progression	13181	2140	1913	67.2	32	0.7	204	82.8	16.7	0	Non Responder	Non Responder
P24	1	49831	20223	9674	89	7.8	1.3	9622	95.3	1.89	0.16	Non Responder
P24	7	130350	39745	35919	31.1	59.5	8.4	3646	67.2	29	0.71	Non Responder
P19	1	125364	1018	919	19	60.5	18.6	84	34.5	38.1	8.33	Responder
P19	7	376977	595	428	37.4	54.9	7.48	49				Responder
P12	1	494316	25678	22257	78.4	13.7	5.8	2373	95.8	3	0	Responder	Responder
P12	12	54033	742	665	25	63.2	11.3	68	48.5	50	0	Responder	Responder
P12	7	225370	1907	1626	28.58	67.09	4.32	236	55.1	41.5	0	Responder	Responder
P04	1	82442	16051	12826	71	24.9	3.88	1783	76.6	23	0.11	Responder	Non Responder
P04	12	25672	15642	13465	58.2	38.7	2.6	1933	37.4	54.5	10.3	Responder	Non Responder
P04	7	94553	232	204	2.45	83.34	14.21	25				Responder	Non Responder
P03	1	67376	798	724	31.5	62.3	5	67	91	4.48	0	Responder	Responder
P03	12	81746	1513	1356	15.8	65.3	18.5	150	29.3	68.7	2	Responder	Responder
P03	7	63838	3436	3089	17	71.3	11.2	327	30	69.4	0.61	Responder	Responder
P27	1	86199	18612	16726	29.8	69.9	0.3	1841	87.5	11.2	0.11	Non Responder
P09	1	69112	12662	9317	63.2	30	5.39	1505	84.2	15.1	0.13	Non Responder	Responder
P09	7	136940	21994	19611	35.17	57.52	7.31	2132	61.9	37.3	0.56	Non Responder	Responder
P38	1	63770	11900	10531	79.1	10.9	6.52	1300	96.2	3.54	0.077	Non Responder
P06	12	28532	4618	4144	15.5	81.8	2.6	445	20.2	79.1	0.45	Responder	Non Responder
P06	7	160481	111	101	19.8	75.2	2	8				Responder	Non Responder
P10	1	45175	10592	9587	59	38.6	2.1	889	77.6	20.9	0.43	Responder	Non Responder
P10	12	32943	3996	3570	49.7	48.2	1.82	395	57.7	38	1.77	Responder	Non Responder
P10	7	34501	11203	10091	50.7	44.9	3.84	1011	54.5	40.2	2.18	Responder	Non Responder
P16	1	34509	4691	4248	22.8	70.3	6.6	404	57.7	41.3	0.74	Non Responder	Non Responder
P16	7	48899	3577	3209	17.2	72.7	9.9	338	39.3	57.4	1.18	Non Responder	Non Responder
P34	1	70032	29988	12563	89.3	9.6	0.7	16357	93	6.82	0.031
P14	1	64362	1815	1639	86.9	10.8	1.24	168	92.2	6.58	0.074	Responder	Non Responder
P14	7	40603	1531	1286	41.62	57.83	0.54	163	71.8	27.6	0	Responder	Non Responder
P14	Progression	16407	4544	4125	71.3	27.4	1.14	378	72	26.2	0	Responder	Non Responder
P05	1	29596	567	456	56.1	25.7	11	57	61.4	33.3	3.51	Responder	Non Responder
P05	12	31603	186	171	16.4	81.3	2.34	15				Responder	Non Responder
P05	7	461000	2104	1875	17.52	72.6	9.87	211	53.1	45.5	0.95	Responder	Non Responder
P02	1	25102	1484	1341	29.8	65.8	3.3	133	46.6	51.9	0	Non Responder	Non Responder
P02	7	20228	1827	1627	40.3	55.1	4.5	188	50	49.5	0.53	Non Responder	Non Responder
P02	Progression	24736	1960	1766	24.3	72.4	3.3	166	17.5	78.3	1.81	Non Responder	Non Responder
P01	1	41745	3923	3509	52.6	43.7	3.3	383	65	33.4	0.53	Responder	Responder
P01	12	30488	1094	989	8.4	83.9	7.6	97	26.8	72.2	1.03	Responder	Responder
P01	7	16472	389	352	21.6	73.6	4.8	35				Responder	Responder
P11	1	43692	7449	6702	68.6	25.1	5.58	645	91.7	71.3	0.47	Responder	Responder
P11	12	39310	2561	2261	38.1	53.5	8.4	253	41.5	52.2	1.58	Responder	Responder
P11	7	41724	330	292	15.4	77.4	7.2	35				Responder	Responder
P28	1	73727	16144	14580	80.9	17.9	1	1465	97.1	2.53	0.068	Non Responder
P07	1	16005	3784	3421	39.5	56.9	3.2	338	50	47.9	0.3	Non Responder	Responder
P07	12	217005	111	99	13.1	71.7	14.1	11				Non Responder	Responder
P07	7	11188	809	730	2.7	83.6	13.6	72	4.23	73.2	21.1	Non Responder	Responder
P15	1	12872	3407	2963	73.7	22.2	1.28	299	69.9	15.1	0	Responder	Responder
P15	7	129949	10847	9509	37.81	60.12	2.07	1116	62.7	36.6	0.54	Responder	Responder
P20	1	50307	1457	1240	61.2	32.9	5.16	144	85.4	5.56	1.39	Responder	Responder
P20	7	195216	688	600	23.54	72.93	3.54	71	47.9	43.7	0	Responder	Responder
P26	1	22921	3795	3418	46.6	51.4	1.9	336	48.2	51.8	0
P17	1	62642	8822	7872	55.4	38.5	5.34	903	56	19.2	8.08	Responder	Non Responder
P17	7	40002	2533	2233	60.5	30.5	8.19	249	87.6	11.2	0.4	Responder	Non Responder
P17	Progression	31596	5797	5296	50.8	40.7	8.09	444	82.2	11.7	1.13	Responder	Non Responder
P18	1	82999	5737	5173	56.9	25.2	16.6	541	90.6	3.88	1.11	Responder	Non Responder
P18	7	75347	439	395	14.2	69.4	16.2	43				Responder	Non Responder
P18	Progression	32656	5851	5290	49.3	29.7	19.8	469	69.9	19.4	2.35	Responder	Non Responder
P22	1	18281	6033	5471	55.3	41.7	3.03	493	56.4	35.3	2.43	Non Responder
P22	7	48349	8851	7960	44.2	49.7	5.89	766	60.6	32.6	1.31	Non Responder
P25	1	13659	9655	8585	48.4	48.5	3	961	47.1	51.6	0.31	Non Responder
P13	1	34815	9213	8302	59.9	36.2	3.4	837	87.9	7.65	0.12	Responder	Responder
P13	12	30551	9559	8593	34.4	60.1	4.95	872	58.3	27.1	2.29	Responder	Responder
P13	7	41743	12403	11101	21.1	72.2	5.44	1158	47	49.5	1.55	Responder	Responder
P21	1	29451	6985	6185	62.8	34.4	2.56	707	81	18	0.57	Responder	Non Responder
P21	7	34109	2207	1987	39.5	50.5	9.96	186	36	63.4	0	Responder	Non Responder

## Sheet: Fig3_MS
Participant	Timepoint	Days since C1D1	BMA_DNA_methylation_percent	PB_DNA_methylation_percent	PB_DNA_DAC_pmol_ug	Response_inj	Response_oral
P08	C1D1	0		100	0	Non Responder	Non Responder
P08	C1D8	9		73.7	0.18	Non Responder	Non Responder
P08	C1D22	21		73.83	0.12	Non Responder	Non Responder
P08	C2D1	28		75.9	0.1	Non Responder	Non Responder
P08	C2D8	37		71.93	0.28	Non Responder	Non Responder
P08	C2D22	49		82.63	0.15	Non Responder	Non Responder
P08	C3D1	56		79.75	0.02	Non Responder	Non Responder
P08	C3D8	65		57.91	0.33	Non Responder	Non Responder
P08	C3D22	77		65.88	0.15	Non Responder	Non Responder
P08	C4D1	112		81.55	0.12	Non Responder	Non Responder
P08	C4D8	121		74.19	0.17	Non Responder	Non Responder
P08	C4D22	135		58.05	0.21	Non Responder	Non Responder
P08	C5D1	140		70.8	0.07	Non Responder	Non Responder
P08	C5D8	150		75.71	0.2	Non Responder	Non Responder
P08	C5D22	161		48.5	0.07	Non Responder	Non Responder
P08	C6D1	168		58.86	0.03	Non Responder	Non Responder
P08	C6D8	177		74.04	0.1	Non Responder	Non Responder
P08	C6D22	189		57.56	0.18	Non Responder	Non Responder
P08	C6D29	196		71.82	0.29	Non Responder	Non Responder
P08	C7D1	217		71.86	0.1	Non Responder	Non Responder
P08	C7D8	224		60.09	0.13	Non Responder	Non Responder
P08	C7D22	238		73.08	0.08	Non Responder	Non Responder
P08	C8D1	245		37.98	0	Non Responder	Non Responder
P08	C8D8	252		30.56	0	Non Responder	Non Responder
P08	C9D1	270		45.67	0.01	Non Responder	Non Responder
P08	C9D8	282		37.69	0.01	Non Responder	Non Responder
P08	C9D22	294		45.88	0.01	Non Responder	Non Responder
P08	C9 Unscheduled	301		50.45	0	Non Responder	Non Responder
P08	C10D1	308		65.23	0	Non Responder	Non Responder
P08	C10D8	315		46.22	0	Non Responder	Non Responder
P08	C10D22	329		43.39	0	Non Responder	Non Responder
P08	C10 Unscheduled	336		51.75	0	Non Responder	Non Responder
P24	C1D1	0	100	100	0	Non Responder
P24	C1D8	9	180.6	58.4	0	Non Responder
P24	C1D22	21		84.2	0	Non Responder
P24	C2D1	28		94.5	0	Non Responder
P24	C2D8	37		88.5	0	Non Responder
P24	C2D22	49		99.9	0	Non Responder
P24	C3D1	63		103.5	0	Non Responder
P24	C3D8	72		68.5	0	Non Responder
P24	C3D22	84		111.9	0	Non Responder
P24	C4D1	99		116.3	0	Non Responder
P24	C4D8	109		86.5	0	Non Responder
P24	C4D22	120		98.4	0	Non Responder
P24	C5D1	133		118.4	0	Non Responder
P24	C5D8	142		89.6	0	Non Responder
P24	C5D22	154		101.1	0	Non Responder
P24	C6D1	161		118	0	Non Responder
P24	C6D8	170		95.1	0	Non Responder
P24	C6D22	182		101	0	Non Responder
P24	C6D29	189		105.9	0	Non Responder
P19	C1D1	0	100	100	0	Responder
P19	C1D8	9	117.7	75.85	0.05	Responder
P19	C1D22	21		76.06	0.12	Responder
P19	C2D1	35		77.4	0	Responder
P19	C2D8	44		50.3	0.02	Responder
P19	C2D22	56		64.2	0	Responder
P19	C3D1	63		49.7	0	Responder
P19	C3D8	72		48.8	0.01	Responder
P19	C3D22	84		74.7	0.01	Responder
P19	C4D1	91		90.35	0	Responder
P19	C4D8	100		70.3	0.11	Responder
P19	C4D22	112		88.5	0.08	Responder
P19	C5D1	119		63.8	0	Responder
P19	C5D8	128		57.9	0.08	Responder
P19	C5D22	140		61.1	0.01	Responder
P19	C6D1	147		101.3	0.09	Responder
P19	C6D8	156		67.32	0.08	Responder
P19	C6D22	168		63.39	0.01	Responder
P19	C7D1	175	293.4	83.56	0	Responder
P19	C7D8	182		174.3	0	Responder
P19	C7D22	197	110.5	20.18	0.06	Responder
P19	C7D29	203		90.57	0.23	Responder
P12	C1D1	0	100	100	0	Responder	Responder
P12	C1D8	9	80.78	69.78	0.32	Responder	Responder
P12	C1D22	25		75.83	0.43	Responder	Responder
P12	C2D1	28		88.23	0.02	Responder	Responder
P12	C2D8	37		76.54	0.29	Responder	Responder
P12	C2D22	53		79.87	0.22	Responder	Responder
P12	C3D1	56		120.6	0.08	Responder	Responder
P12	C3D8	64		77.1	0.14	Responder	Responder
P12	C3D22	81		68.72	0.13	Responder	Responder
P12	C4D1	84	83.07	91.4	0.09	Responder	Responder
P12	C4D8	93		69.5	0.19	Responder	Responder
P12	C4D22	109		70.94	0.18	Responder	Responder
P12	C5D1	112		85.88	0.14	Responder	Responder
P12	C5D8	122		57.32	0.36	Responder	Responder
P12	C5D22	137		78.37	0.38	Responder	Responder
P12	C6D1	140	96.02	84.3	0.14	Responder	Responder
P12	C6D8	156	70.2	63.61	0.85	Responder	Responder
P12	C6D22	165		58.6	0.13	Responder	Responder
P12	C7D1	168	77.88	60.16	0.15	Responder	Responder
P12	C7D8	175		57.69	0.07	Responder	Responder
P12	C7D22	193	87.84	74.07	0.16	Responder	Responder
P12	C8D1	196		70.13	0	Responder	Responder
P12	C8D8	204		111.9	0	Responder	Responder
P12	C8D22	221		112.1	0.16	Responder	Responder
P12	C9D1	224		101.7	0.27	Responder	Responder
P12	C9D8	233		103.1	0.1	Responder	Responder
P12	C9D22	249		108.9	0.09	Responder	Responder
P12	C10D1	252		105.2	0.04	Responder	Responder
P12	C10D8	259		112.8	0.004	Responder	Responder
P12	C10D22	277		102	0.15	Responder	Responder
P12	C11D1	280		102.4	0.15	Responder	Responder
P12	C11D8	287		66.38	0.22	Responder	Responder
P12	C11D22	305		54.26	0.12	Responder	Responder
P12	C12D1	308		60.59	0.05	Responder	Responder
P12	C12D8	316		57.58	0.04	Responder	Responder
P12	C12D22	329		54.63	0.06	Responder	Responder
P12	C12D29	336	101.5	52.96	0.05	Responder	Responder
P04	C1D1	0	100	100	0	Responder	Non Responder
P04	C1D8	18	91.05	101.2	0.06	Responder	Non Responder
P04	C2D1	42		99.85	0.05	Responder	Non Responder
P04	C2D8	51		81.48	0.3	Responder	Non Responder
P04	C2D22	67		87.23	0.1	Responder	Non Responder
P04	C3D1	70		91.29	0.09	Responder	Non Responder
P04	C3D8	81		93.04	0.31	Responder	Non Responder
P04	C3D22	94		90.97	0.31	Responder	Non Responder
P04	C4D1	98		98.33	0.1	Responder	Non Responder
P04	C4D8	105		86.68	0.2	Responder	Non Responder
P04	C4D22	122		91.3	0.07	Responder	Non Responder
P04	C5D1	126		97.55	0.03	Responder	Non Responder
P04	C5D8	134		91.67	0.11	Responder	Non Responder
P04	C5D22	148		91.92	0.08	Responder	Non Responder
P04	C6D1	154		111.1	0.18	Responder	Non Responder
P04	C6D8	161		97.59	0.04	Responder	Non Responder
P04	C6D22	175		94.51	0.1	Responder	Non Responder
P04	C7D1	183	76.09	80.14	0	Responder	Non Responder
P04	C7D8	190		109.7	0.21	Responder	Non Responder
P04	C7D22	204	81.39	94.71	0.04	Responder	Non Responder
P04	C8D1	211		116.9	0.02	Responder	Non Responder
P04	C8D8	218		120.1	0.03	Responder	Non Responder
P04	C8D22	232		104.9	0.08	Responder	Non Responder
P04	C9D1	239		112.5	0.14	Responder	Non Responder
P04	C9D8	246		103	0.18	Responder	Non Responder
P04	C9D22	260		99.02	0.14	Responder	Non Responder
P04	C10D1	267		87.56	0.07	Responder	Non Responder
P04	C10D8	274		93.99	0.06	Responder	Non Responder
P04	C10D22	288		76.3	0.03	Responder	Non Responder
P04	C11D1	295		79.24	0.004	Responder	Non Responder
P04	C11D8	302		79.21	0.019	Responder	Non Responder
P04	C11D22	317		93.01	0.02	Responder	Non Responder
P04	C12D1	323		93.18	0.02	Responder	Non Responder
P04	C12D8	330		88.9	0.02	Responder	Non Responder
P04	C12D22	344		86.98	0.05	Responder	Non Responder
P04	C12D29	351	121	69.71	0.011	Responder	Non Responder
P03	C1D1	0		100	0	Responder	Responder
P03	C1D8	9		67.11	0.49	Responder	Responder
P03	C1D22	25		93.65	0	Responder	Responder
P03	C2D1	28		80.33	0.36	Responder	Responder
P03	C2D8	37		73.58	0.54	Responder	Responder
P03	C2D22	53		80.85	0	Responder	Responder
P03	C3D1	56		79.6	0	Responder	Responder
P03	C3D8	65		72.28	0.35	Responder	Responder
P03	C3D22	81		70.63	0	Responder	Responder
P03	C4D1	84		83	0	Responder	Responder
P03	C4D8	93		65.68	0.39	Responder	Responder
P03	C4D22	109		87.71	0	Responder	Responder
P03	C5D1	112		64.79	0	Responder	Responder
P03	C5D8	121		97.62	0	Responder	Responder
P03	C5D22	137		59.47	0	Responder	Responder
P03	C6D1	140		78.34	0	Responder	Responder
P03	C6D22	165		94.29	0	Responder	Responder
P03	C7D1	175		48.1	0	Responder	Responder
P03	C7D22	196		45.9	0	Responder	Responder
P03	C8D1	203		47.4	0	Responder	Responder
P03	C8D8	211		56	0	Responder	Responder
P03	C8D22	224		89.9	0	Responder	Responder
P03	C9D1	231		43.8	0	Responder	Responder
P03	C9D8	238		79.6	0	Responder	Responder
P03	C9D22	252		60.7	0	Responder	Responder
P03	C10D1	259		82.8	0	Responder	Responder
P03	C10D8	266		64.4	0	Responder	Responder
P03	C10D22	280		28.3	0	Responder	Responder
P03	C11D1	288		57.3	0	Responder	Responder
P03	C11D8	295		57.6	0	Responder	Responder
P03	C11D22	309		67.3	0	Responder	Responder
P03	C12D1	315		37	0	Responder	Responder
P03	C12D8	322		53.5	0	Responder	Responder
P03	C12D29	353		34.6	0	Responder	Responder
P27	C1D1	0		100	0	Non Responder
P27	C1D8	13		76.3	0.11	Non Responder
P27	C1D22	21		88.3	0	Non Responder
P27	C2D1	28		95.1	0.05	Non Responder
P27	C2D8	39		83.7	0.14	Non Responder
P27	C2D22	50		101	0.07	Non Responder
P27	C3D1	56		112	0	Non Responder
P27	C3D8	68		100.3	0.12	Non Responder
P27	C3D22	77		100.5	0	Non Responder
P27	C4D1	84		102.4	0	Non Responder
P27	C4D8	96		92.4	0.08	Non Responder
P09	C1D1	0	100	100	0	Non Responder	Responder
P09	C1D8	9	90.29	79.29	0.06	Non Responder	Responder
P09	C1D22	21		82.76	0.03	Non Responder	Responder
P09	C2D1	28		85.8	0	Non Responder	Responder
P09	C2D8	37		95.84	0.11	Non Responder	Responder
P09	C2D22	51		92.69	0.07	Non Responder	Responder
P09	C3D1	56		85.7	0.09	Non Responder	Responder
P09	C3D8	65		82.23	0.05	Non Responder	Responder
P09	C3D22	78		84.18	0.002	Non Responder	Responder
P09	C4D1	84		87.57	0.04	Non Responder	Responder
P09	C4D8	93		81.79	0.06	Non Responder	Responder
P09	C4D22	105		81.24	0.1	Non Responder	Responder
P09	C5D1	112		82.06	0.05	Non Responder	Responder
P09	C5D8	121		76.75	0.04	Non Responder	Responder
P09	C5D22	133		85.25	0.01	Non Responder	Responder
P09	C6D1	140		80.68	0.01	Non Responder	Responder
P09	C6D8	150		77.6	0.05	Non Responder	Responder
P09	C6D22	157		78.11	0.04	Non Responder	Responder
P09	C7D1	168	76.53	91.73	0.01	Non Responder	Responder
P09	C7D8	178		84.52	0.01	Non Responder	Responder
P09	C7D22	189	82.54	89	0.02	Non Responder	Responder
P09	C8D1	197		83.21	0.03	Non Responder	Responder
P09	C8D8	204		86.84	0.02	Non Responder	Responder
P09	C8D22	218		81.48	0.05	Non Responder	Responder
P09	C9D1	225		81.2	0.01	Non Responder	Responder
P09	C9D8	232		96.5	0.06	Non Responder	Responder
P09	C9D22	246		61.37	0.03	Non Responder	Responder
P09	C10D1	253		54.21	0.21	Non Responder	Responder
P09	C10D8	260		59.38	0.11	Non Responder	Responder
P09	C10D22	276		78.5	0.08	Non Responder	Responder
P09	C11D1	288		68.06	0.02	Non Responder	Responder
P09	C11D8	296		68.54	0.07	Non Responder	Responder
P09	C11D22	309		71.63	0.13	Non Responder	Responder
P09	C12D1	316		63.6	0.06	Non Responder	Responder
P09	C12D8	324		76.9	0.03	Non Responder	Responder
P09	C12D22	337		83.2	0	Non Responder	Responder
P09	C12D29	343	71.41	67.72	0	Non Responder	Responder
P30	C1D1	0		100	0
P30	C1D8	14		80.9	0
P30	C1D22	24		98.3	0
P30	C2D1	28		102.5	0
P30	C2D8	38		74	0
P30	C2D22	50		115.3	0
P30	C3D1	56		84.5	0
P30	C3D8	65		60.7	0
P30	C3D22	78		69.6	0
P06	C1D1	0		100	0	Responder	Non Responder
P06	C1D8	15		79.47	0	Responder	Non Responder
P06	C1D22	22		87.69	0	Responder	Non Responder
P06	C2D1	29		90.56	0	Responder	Non Responder
P06	C2D8	51		112.7	0.19	Responder	Non Responder
P06	C2D22	61		97.9	0	Responder	Non Responder
P06	C3D1	71		128.9	0	Responder	Non Responder
P06	C3D8	82		60.2	0	Responder	Non Responder
P06	C3D22	93		135.2	0.24	Responder	Non Responder
P06	C4D1	99		92.89	0.13	Responder	Non Responder
P06	C4D8	111		109.9	0.18	Responder	Non Responder
P06	C4D22	120		55.02	0.31	Responder	Non Responder
P06	C5D1	127		88.89	0	Responder	Non Responder
P06	C5D8	139		62.06	0.09	Responder	Non Responder
P06	C5D22	148		95.11	0.17	Responder	Non Responder
P06	C6D1	155		156.3	0	Responder	Non Responder
P06	C6D8	170		96.34	0.16	Responder	Non Responder
P06	C6D22	177		60.21	0	Responder	Non Responder
P06	C7D1	180		76.83	0.03	Responder	Non Responder
P06	C7D8	187		72.94	0.1	Responder	Non Responder
P06	C7D22	201		71.45	0.1	Responder	Non Responder
P06	C8D1	208		72.24	0.26	Responder	Non Responder
P06	C8D8	222		74.95	0.13	Responder	Non Responder
P06	C8D22	229		72.46	0.09	Responder	Non Responder
P06	C9D1	236		77.57	0.08	Responder	Non Responder
P06	C9D8	244		74.63	0.1	Responder	Non Responder
P06	C9D22	257		68.92	0.14	Responder	Non Responder
P06	C10D1	265		66.54	0.08	Responder	Non Responder
P06	C10D8	272		75.88	0.02	Responder	Non Responder
P06	C10D22	286		66.08	0.1	Responder	Non Responder
P06	C11D1	293		68.18	0.05	Responder	Non Responder
P06	C11D8	300		77.54	0.08	Responder	Non Responder
P06	C11D22	309		73.31	0.04	Responder	Non Responder
P06	C12D1	321		74.08	0	Responder	Non Responder
P06	C12D8	328		74.83	0	Responder	Non Responder
P06	C12D22	335		76.96	0.03	Responder	Non Responder
P06	C12D29	350		73.49	0	Responder	Non Responder
P10	C1D1	0	100	100	0	Responder	Non Responder
P10	C1D8	10	69.33	75.45	0.05	Responder	Non Responder
P10	C1D22	21		99.52	0	Responder	Non Responder
P10	C2D8	44		72.97	0.11	Responder	Non Responder
P10	C3D8	72		25.8	0	Responder	Non Responder
P10	C3D22	84		86.13	0	Responder	Non Responder
P10	C4D1	91		101	0.05	Responder	Non Responder
P10	C4D8	105		91.24	0.18	Responder	Non Responder
P10	C4D22	112		90.44	0.23	Responder	Non Responder
P10	C5D8	128		66.97	0.24	Responder	Non Responder
P10	C5D22	140		86.39	0	Responder	Non Responder
P10	C6D8	157		76.42	0.11	Responder	Non Responder
P10	C7D8	182		84.4	0.04	Responder	Non Responder
P10	C7D22	196	78.11	100.5	0.1	Responder	Non Responder
P10	C8D1	203		67.91	0	Responder	Non Responder
P10	C8D8	210		64.67	0	Responder	Non Responder
P10	C8D22	224		62.7	0	Responder	Non Responder
P10	C9D1	231		63.74	0	Responder	Non Responder
P10	C12D1	315		54.73	0.08	Responder	Non Responder
P10	C12D8	322		55.7	0.09	Responder	Non Responder
P10	C12D22	336		61.96	0.2	Responder	Non Responder
P10	C12D29	343	51.5	52.16	0	Responder	Non Responder
P16	C1D1	0	100	100	0	Non Responder	Non Responder
P16	C1D8	10	115.5	53.57	0.13	Non Responder	Non Responder
P16	C1D22	22		70.13	0.07	Non Responder	Non Responder
P16	C2D1	28		73.65	0.04	Non Responder	Non Responder
P16	C2D8	37		59.74	0.09	Non Responder	Non Responder
P16	C2D22	49		67.19	0.16	Non Responder	Non Responder
P16	C3D1	56		73.66	0.07	Non Responder	Non Responder
P16	C3D8	65		58.87	0.08	Non Responder	Non Responder
P16	C3D22	77		69.87	0.16	Non Responder	Non Responder
P16	C4D1	84		69.87	0.07	Non Responder	Non Responder
P16	C4D8	93		57.59	0.05	Non Responder	Non Responder
P16	C4D22	105		69.07	0.18	Non Responder	Non Responder
P16	C5D1	112		74.51	0.05	Non Responder	Non Responder
P16	C5D8	121		61.21	0.09	Non Responder	Non Responder
P16	C5D22	133		71.82	0.19	Non Responder	Non Responder
P16	C6D1	140		74.69	0.04	Non Responder	Non Responder
P16	C6D8	149		57.19	0.07	Non Responder	Non Responder
P16	C6D22	161		66.49	0.19	Non Responder	Non Responder
P16	C7D1	168	60.39	78	0	Non Responder	Non Responder
P16	C7D8	175		87	0.13	Non Responder	Non Responder
P16	C7D22	185	126.5	90.9	0.15	Non Responder	Non Responder
P16	C8D1	196		96.4	0.2	Non Responder	Non Responder
P16	C8D8	203		104.4	0.08	Non Responder	Non Responder
P16	C8D22	214		80.1	0	Non Responder	Non Responder
P16	C9D1	224		126.5	0.17	Non Responder	Non Responder
P16	C9D8	231		83.2	0.15	Non Responder	Non Responder
P16	C9D22	245		94.2	0.14	Non Responder	Non Responder
P16	C10 Unscheduled	252		166.1	0.18	Non Responder	Non Responder
P14	C1D1	0	100	100	0	Responder	Non Responder
P14	C1D8	9	95.97	68.44	0.2	Responder	Non Responder
P14	C1D22	21		87.19	0.2	Responder	Non Responder
P14	C2D1	28		93.94	0.07	Responder	Non Responder
P14	C2D8	37		80.01	0.1	Responder	Non Responder
P14	C2D22	49		95.1	0.11	Responder	Non Responder
P14	C3D1	56		92.21	0.06	Responder	Non Responder
P14	C3D8	65		72.54	0.15	Responder	Non Responder
P14	C3D22	77		75.45	0.22	Responder	Non Responder
P14	C4D1	84		81.57	0.14	Responder	Non Responder
P14	C4D8	93		10.9	0.21	Responder	Non Responder
P14	C4D22	105		65.68	0.16	Responder	Non Responder
P14	C5D1	126		70.96	0.15	Responder	Non Responder
P14	C5D8	135		93.4	0.05	Responder	Non Responder
P14	C5D22	147		71.7	0.2	Responder	Non Responder
P14	C6D1	154		80	0.09	Responder	Non Responder
P14	C6D8	163		73.84	0.11	Responder	Non Responder
P14	C6D22	175		60.28	0.31	Responder	Non Responder
P14	C7D1	182	76.13	77.09	0.07	Responder	Non Responder
P14	C7D8	189		79.19	0.04	Responder	Non Responder
P14	C7D22	203	95.92	90.16	0.31	Responder	Non Responder
P14	C8D1	210		89.04	0.13	Responder	Non Responder
P14	C8D8	217		68.89	0.13	Responder	Non Responder
P14	C8D22	231		90.28	0.18	Responder	Non Responder
P14	C9D1	238		89.03	0.08	Responder	Non Responder
P14	C9D8	245		86.35	0.09	Responder	Non Responder
P14	C9D22	259		86.37	0.12	Responder	Non Responder
P14	C10D1	280		99.9	0.09	Responder	Non Responder
P14	C10D8	287		107.2	0.2	Responder	Non Responder
P05	C1D1	0		100	0	Responder	Non Responder
P05	C1D8	9	96.8	98.4	0.19	Responder	Non Responder
P05	C1D22	21		104.2	0.12	Responder	Non Responder
P05	C2D1	28		90.7	0.16	Responder	Non Responder
P05	C2D8	37		98.4	0.03	Responder	Non Responder
P05	C2D22	49		96.2	0.31	Responder	Non Responder
P05	C3D1	56		90.7	0	Responder	Non Responder
P05	C3D8	65		101.5	0.21	Responder	Non Responder
P05	C3D22	77		110.9	0.16	Responder	Non Responder
P05	C4D1	98	101	108.2	0	Responder	Non Responder
P05	C4D8	107		92.3	1.19	Responder	Non Responder
P05	C4D22	119		97.4	0.05	Responder	Non Responder
P05	C5D1	126		106.6	0	Responder	Non Responder
P05	C5D8	135		85.7	0.24	Responder	Non Responder
P05	C5D22	147		103.6	0.11	Responder	Non Responder
P05	C6D1	154		102.1	0	Responder	Non Responder
P05	C6D8	163		102.3	0.27	Responder	Non Responder
P05	C6D22	175		106.7	0.14	Responder	Non Responder
P05	C7D1	182	96.9	104.3	0.06	Responder	Non Responder
P05	C7D8	189		111.6	0.39	Responder	Non Responder
P05	C7D22	203	95.9	105.6	0.07	Responder	Non Responder
P05	C8D1	210		74.7	0.04	Responder	Non Responder
P05	C8D8	217		84.8	0	Responder	Non Responder
P05	C8D22	231		95.8	0	Responder	Non Responder
P05	C9D1	238		97.6	0.08	Responder	Non Responder
P05	C9D8	245		76.4	0.03	Responder	Non Responder
P05	C9D22	259		73.1	0.06	Responder	Non Responder
P05	C10D1	266		67.9	0	Responder	Non Responder
P05	C10D8	273		82.5	0.01	Responder	Non Responder
P05	C10D22	287		71.8	0.08	Responder	Non Responder
P05	C11D8	301		89.5	0	Responder	Non Responder
P05	C11D22	315		81.4	0.04	Responder	Non Responder
P05	C12D1	322		85.3	0	Responder	Non Responder
P05	C12D8	329		80.2	0	Responder	Non Responder
P05	C12D22	343		80.6	0.04	Responder	Non Responder
P05	C12D29	350	99.41	89.7	0.03	Responder	Non Responder
P02	C1D1	0	100	100	0	Non Responder	Non Responder
P02	C1D8	9	54.45	82.9	0.03	Non Responder	Non Responder
P02	C1D22	22		89.2	0.07	Non Responder	Non Responder
P02	C2D1	28		94.9	0.03	Non Responder	Non Responder
P02	C2D8	37		96.8	0.02	Non Responder	Non Responder
P02	C2D22	49		92	0	Non Responder	Non Responder
P02	C3D1	56		89.8	0	Non Responder	Non Responder
P02	C3D8	65		73.4	0	Non Responder	Non Responder
P02	C3D22	79		91.4	0	Non Responder	Non Responder
P02	C4D1	84		85.7	0	Non Responder	Non Responder
P02	C4D8	113		93.9	0	Non Responder	Non Responder
P02	C4D22	129		90.6	0	Non Responder	Non Responder
P02	C5D1	133		95.1	0	Non Responder	Non Responder
P02	C5D8	142		94.1	0.02	Non Responder	Non Responder
P02	C5D22	156		117.4	0	Non Responder	Non Responder
P02	C6D1	189		97.2	0	Non Responder	Non Responder
P02	C6D8	198		120.9	0	Non Responder	Non Responder
P02	C6D22	210	69.92	93.9	0	Non Responder	Non Responder
P02	C7D1	217	81.66	118.4	0	Non Responder	Non Responder
P02	C7D8	224		37.6	0	Non Responder	Non Responder
P02	C7D22	238	70.65	99.1	0	Non Responder	Non Responder
P02	C8D1	245		92.8	0	Non Responder	Non Responder
P02	C8D8	252		88	0	Non Responder	Non Responder
P02	C8D22	266		94.9	0	Non Responder	Non Responder
P02	C9D1	273		90.6	0	Non Responder	Non Responder
P02	C9D8	280		84.3	0	Non Responder	Non Responder
P02	C9D22	294		96.5	0	Non Responder	Non Responder
P02	C10D1	301		93.3	0	Non Responder	Non Responder
P02	C10D8	308		84.2	0	Non Responder	Non Responder
P02	C10D22	322		88	0.04	Non Responder	Non Responder
P02	C11D1	329		92.4	0	Non Responder	Non Responder
P02	C11D8	336		94.1	0	Non Responder	Non Responder
P02	C11D22	350		89.6	0	Non Responder	Non Responder
P02	C12D1	357		81	0	Non Responder	Non Responder
P02	C12D8	364		90.7	0	Non Responder	Non Responder
P02	C12D15	371		92.9	0	Non Responder	Non Responder
P01	C1D1	0	100	100	0	Responder	Responder
P01	C1D8	9	60.3	85.3	0.05	Responder	Responder
P01	C1D22	21		95.8	0	Responder	Responder
P01	C2D1	28		100	0	Responder	Responder
P01	C2D8	37		84.1	0.06	Responder	Responder
P01	C2D22	49		89	0	Responder	Responder
P01	C3D1	56		96.2	0.04	Responder	Responder
P01	C3D8	65		85.2	0	Responder	Responder
P01	C3D22	77		94.6	0	Responder	Responder
P01	C4D1	84		87.8	0.06	Responder	Responder
P01	C4D8	93		69.3	0.05	Responder	Responder
P01	C4D22	105		74.6	0	Responder	Responder
P01	C5D1	111		90.9	0.03	Responder	Responder
P01	C5D8	119		76	0	Responder	Responder
P01	C5D22	133		94.3	0.05	Responder	Responder
P01	C6D1	140		96.1	0	Responder	Responder
P01	C6D8	149		81.4	0.07	Responder	Responder
P01	C6D22	161		90.8	0	Responder	Responder
P01	C7D1	175	102.2	98.4	0	Responder	Responder
P01	C7D8	182		84.1	0.06	Responder	Responder
P01	C7D22	196	43.9	101.5	0.06	Responder	Responder
P01	C7 Unscheduled	203		77.8	0.02	Responder	Responder
P01	C8D1	210		62.3	0	Responder	Responder
P01	C8D8	217		97.3	0.05	Responder	Responder
P01	C8D22	231		93.4	0.04	Responder	Responder
P01	C8 Unscheduled	238		87	0	Responder	Responder
P01	C8 Unscheduled 2	245		90.2	0.06	Responder	Responder
P01	C9D1	252		95	0.05	Responder	Responder
P01	C9D8	259		89.6	0.05	Responder	Responder
P01	C9D22	273		85.6	0.06	Responder	Responder
P01	C9 Unscheduled	280		88	0.05	Responder	Responder
P01	C10D1	287		94.8	0	Responder	Responder
P01	C10D8	294		97.9	0	Responder	Responder
P01	C10D22	308		78.1	0.03	Responder	Responder
P01	C10 Unscheduled	315		87.1	0.08	Responder	Responder
P01	C11D1	322		92.2	0	Responder	Responder
P01	C11D8	329		78.9	0.02	Responder	Responder
P01	C11D22	343		97.5	0.07	Responder	Responder
P01	C11 Unscheduled	350		81.1	0.06	Responder	Responder
P01	C12D1	357		90.1	0.05	Responder	Responder
P01	C12D8	364		82.7	0	Responder	Responder
P01	C12D22	379		97.7	0	Responder	Responder
P01	C12D29	385	117.1	97.5	0.06	Responder	Responder
P11	C1D1	0	100	100	0	Responder	Responder
P11	C1D8	7	75.1	114	0	Responder	Responder
P11	C2D1	27		113.1	0.04	Responder	Responder
P11	C2D8	35		120.6	0.14	Responder	Responder
P11	C2D22	49		118.7	0.3	Responder	Responder
P11	C3D1	56		142.5	0.07	Responder	Responder
P11	C3D8	63		108.9	0.14	Responder	Responder
P11	C3D22	77		113.4	0.05	Responder	Responder
P11	C4D1	84		115	0.25	Responder	Responder
P11	C4D8	91		108.1	0.13	Responder	Responder
P11	C4D22	105		122.4	0.29	Responder	Responder
P11	C5D1	112		120.3	0.15	Responder	Responder
P11	C5D8	119		146.1	0	Responder	Responder
P11	C5D22	133		106.4	0.05	Responder	Responder
P11	C6D8	147		101.4	0.18	Responder	Responder
P11	C6D22	161		102	0.09	Responder	Responder
P11	C7D1	168	50.7	91.08	0.02	Responder	Responder
P11	C7D8	175		68.64	0.13	Responder	Responder
P11	C7D22	189		61.15	0.04	Responder	Responder
P11	C8D1	196		68.43	0.03	Responder	Responder
P11	C8D8	203		66.37	0.03	Responder	Responder
P11	C8D22	217		60.38	0.04	Responder	Responder
P11	C9D1	224		50.4	0.06	Responder	Responder
P11	C9D22	245		46.56	0.04	Responder	Responder
P11	C10D1	252		44.25	0.02	Responder	Responder
P11	C10D8	259		49.82	0.01	Responder	Responder
P11	C10D22	273		37.68	0.02	Responder	Responder
P11	C11D1	280		39.75	0.038	Responder	Responder
P11	C11D22	301		37.68	0.05	Responder	Responder
P11	C12D1	308		36.7	0.04	Responder	Responder
P11	C12D8	315		35.87	0.04	Responder	Responder
P11	C12D22	329		38.84	0	Responder	Responder
P11	C12D29	336	68.9	40.47	0	Responder	Responder
P28	C1D1	0		100	0	Non Responder
P28	C1D8	12		96.2	0	Non Responder
P28	C1D22	22		127.2	0	Non Responder
P28	C2D1	29		110.2	0	Non Responder
P28	C2D8	36		113	0.51	Non Responder
P28	C2D22	50		84.8	0	Non Responder
P28	C3D1	57		94.5	0.13	Non Responder
P28	C3D8	64		45.1	0.01	Non Responder
P28	C3D22	78		42	0.01	Non Responder
P28	C4D1	85		102.5	0	Non Responder
P28	C4D8	92		102.5	0	Non Responder
P28	C4D22	106		86.5	0	Non Responder
P07	C1D1	0	100	100	0	Non Responder	Responder
P07	C1D8	10	95.9	94.5	0.03	Non Responder	Responder
P07	C1D22	24		92.8	0.03	Non Responder	Responder
P07	C2D1	31		91.5	0.02	Non Responder	Responder
P07	C2D8	38		86.6	0.02	Non Responder	Responder
P07	C2D22	52		79.1	0.06	Non Responder	Responder
P07	C3D1	58		77.8	0.05	Non Responder	Responder
P07	C3D8	66		30.1	0.08	Non Responder	Responder
P07	C4D1	87		85.7	0.02	Non Responder	Responder
P07	C4D8	94		85.2	0.03	Non Responder	Responder
P07	C4D22	109		105.5	0.06	Non Responder	Responder
P07	C5D1	115		83.2	0	Non Responder	Responder
P07	C5D8	122		89.5	0.05	Non Responder	Responder
P07	C5D22	140		94.1	0.05	Non Responder	Responder
P07	C6D8	150		86.7	0.07	Non Responder	Responder
P07	C6D22	164		112.4	0.08	Non Responder	Responder
P07	C7D1	171	54.5	100.4	0.12	Non Responder	Responder
P07	C7D22	192	133.7	97.3	0.15	Non Responder	Responder
P07	C8D1	199		122.8	0	Non Responder	Responder
P07	C8D8	206		120.8	0	Non Responder	Responder
P07	C8D22	220		100.5	0.18	Non Responder	Responder
P07	C9D1	238		121.6	0.13	Non Responder	Responder
P07	C9D8	245		99.5	0.05	Non Responder	Responder
P07	C9D22	260		84.4	0.21	Non Responder	Responder
P07	C10D1	266		101.4	0	Non Responder	Responder
P07	C10D22	287		81.1	0	Non Responder	Responder
P07	C11D1	294		82.2	0.21	Non Responder	Responder
P07	C11D22	315		75.4	0.27	Non Responder	Responder
P07	C12D1	322		100.5	0.47	Non Responder	Responder
P07	C12D22	343		100.3	0	Non Responder	Responder
P07	C12D29	350	68.9	88.7	0	Non Responder	Responder
P31	C1D1	0		100	0
P31	C1D8	9		96.2	0
P31	C1D22	21		118.6	0
P31	C2D1	29		131.7	0
P31	C2D8	42		99.2	0.1
P31	C2D22	49		107.4	0.01
P31	C3D1	56		103.1	0
P31	C3D8	65		88.8	0.16
P15	C1D1	0	100	100	0	Responder	Responder
P15	C1D8	9	81.52	88.74	0.05	Responder	Responder
P15	C1D22	21		114.8	0	Responder	Responder
P15	C2D1	28		116.3	0	Responder	Responder
P15	C2D8	36		128.7	0.45	Responder	Responder
P15	C2D22	49		187.6	0	Responder	Responder
P15	C3D8	64		94.04	0	Responder	Responder
P15	C3D22	79		109.5	0	Responder	Responder
P15	C4D1	84		102.5	0	Responder	Responder
P15	C4D8	92		91.39	0	Responder	Responder
P15	C4D22	106		160.2	0	Responder	Responder
P15	C5D1	112		111.1	0	Responder	Responder
P15	C5D8	120		138.8	0.24	Responder	Responder
P15	C5D22	133		103.7	0	Responder	Responder
P15	C6D1	140		115.8	0	Responder	Responder
P15	C6D8	148		106.7	0.56	Responder	Responder
P15	C6D22	163		119.2	0.06	Responder	Responder
P15	C7D1	170	91.59	127.7	0	Responder	Responder
P15	C7D8	177		118.1	0.55	Responder	Responder
P15	C7D22	191	76.13	110.9	0.09	Responder	Responder
P15	C8D1	198		88.1	0.13	Responder	Responder
P15	C8D8	205		196.4	0.17	Responder	Responder
P15	C8D22	219		135.8	0.14	Responder	Responder
P15	C9D1	226		116.3	0	Responder	Responder
P15	C9D8	233		111.1	0.09	Responder	Responder
P15	C9D22	247		108.9	0.18	Responder	Responder
P15	C10D1	282		147	0.05	Responder	Responder
P20	C1D1	0	100	100	0	Responder	Responder
P20	C1D8	9	83.39	95.58	0.04785	Responder	Responder
P20	C1D22	21		87.22	0.11391	Responder	Responder
P20	C2D1	28		106.2	0.09818	Responder	Responder
P20	C2D8	38		88.92	0.09025	Responder	Responder
P20	C2D22	51		88.49	0.19841	Responder	Responder
P20	C3D1	56		84.4	0.12004	Responder	Responder
P20	C3D8	64		92.48	0.16301	Responder	Responder
P20	C3D22	78		89.92	0.22877	Responder	Responder
P20	C4D1	84		78.97	0.07028	Responder	Responder
P20	C4D8	91		87.19	0	Responder	Responder
P20	C4D22	105		70.34	0	Responder	Responder
P20	C5D1	112		79.72	0.11094	Responder	Responder
P20	C5D8	121		74.83	0.09085	Responder	Responder
P20	C5D22	133		76.7	0.08476	Responder	Responder
P20	C6D1	140		78.55	0.02173	Responder	Responder
P20	C6D8	154		63.77	0.26301	Responder	Responder
P20	C6D22	163		77.87	0.05207	Responder	Responder
P20	C7D1	170	97.68	81.51	0.01755	Responder	Responder
P20	C7D8	177		86.12	0.03594	Responder	Responder
P20	C7D22	191	115.8	87.42	0.08695	Responder	Responder
P20	C8D1	198		84.43	0.1121	Responder	Responder
P20	C8D8	205		92.78	0.1092	Responder	Responder
P20	C8D22	212		95.84	0.05624	Responder	Responder
P26	C1D1	0		100	0
P26	C1D8	9		76.56	0.071
P26	C1D22	21		80.73	0
P26	C2D1	28		73.68	0
P26	C2D8	37		51.04	0.011
P26	C2D22	49		90.2	0.013
P26	C3D1	56		84.44	0
P26	C3D8	65		88.96	0.08
P26	C3D22	77		84.51	0.064
P26	C4D1	84		94.48	0
P26	C4D8	93		78.74	0.061
P26	C4D22	105		63.24	0.07
P26	C5D1	112		97.17	0.031
P26	C5D8	121		88.87	0.08
P26	C5D22	133		82.07	0.063
P17	C1D1	0		100	0	Responder	Non Responder
P17	C1D8	9		27.6	0.12	Responder	Non Responder
P17	C1D22	22		31.3	0.02	Responder	Non Responder
P17	C2D1	28		32	0	Responder	Non Responder
P17	C2D8	42		29.1	0.37	Responder	Non Responder
P17	C2D22	49		32.9	0	Responder	Non Responder
P17	C3D1	56		37.9	0	Responder	Non Responder
P17	C3D8	65		26.4	0.3	Responder	Non Responder
P17	C3D22	77		32	0	Responder	Non Responder
P17	C4D1	84		30.5	0.03	Responder	Non Responder
P17	C4D8	93		30	0	Responder	Non Responder
P17	C4D22	105		29.5	0.06	Responder	Non Responder
P17	C5D1	112		34	0	Responder	Non Responder
P17	C5D8	121		27.4	0.24	Responder	Non Responder
P17	C5D22	133		29.9	0.07	Responder	Non Responder
P17	C6D1	140		32	0	Responder	Non Responder
P17	C6D8	149		26.4	0.28	Responder	Non Responder
P17	C6D22	161		29.2	0.08	Responder	Non Responder
P17	C7D1	168		28.8	0.13	Responder	Non Responder
P17	C7D8	175		32.4	0.1	Responder	Non Responder
P17	C7D22	191		31.4	0.03	Responder	Non Responder
P17	C8D1	196		30.8	0.24	Responder	Non Responder
P17	C8D8	203		35.7	0.08	Responder	Non Responder
P17	C8D22	217		30.7	0.14	Responder	Non Responder
P17	C9D1	224		36.6	0.14	Responder	Non Responder
P17	C9D8	231		31.2	0.13	Responder	Non Responder
P17	C9D22	245		26.4	0.08	Responder	Non Responder
P17	C10D1	252		29.1	0.5	Responder	Non Responder
P17	C10D8	259		26.3	0.24	Responder	Non Responder
P17	C10D22	273		24.6	0.35	Responder	Non Responder
P17	C11D1	281		23.8	0.33	Responder	Non Responder
P18	C1D1	0	100	100	0	Responder	Non Responder
P18	C1D8	15	34.12	60.1	0.1	Responder	Non Responder
P18	C1D22	21		63	0	Responder	Non Responder
P18	C2D1	28		98.9	0	Responder	Non Responder
P18	C2D8	37		83.7	0.07	Responder	Non Responder
P18	C2D22	49		104.9	0	Responder	Non Responder
P18	C3D1	57		101.7	0	Responder	Non Responder
P18	C3D8	66		44	0.04	Responder	Non Responder
P18	C3D22	78		76.2	0	Responder	Non Responder
P18	C4D1	84		81.4	0	Responder	Non Responder
P18	C4D22	105		90.7	0	Responder	Non Responder
P18	C5D1	112		42	0	Responder	Non Responder
P18	C5D8	121		78.7	0	Responder	Non Responder
P18	C5D22	133		90.5	0.03	Responder	Non Responder
P18	C6D1	140		78.3	0	Responder	Non Responder
P18	C6D8	149		95.4	0.07	Responder	Non Responder
P18	C6D22	161		100	0.05	Responder	Non Responder
P18	C7D1	172	82	89.3	0	Responder	Non Responder
P18	C7D8	179		96	0	Responder	Non Responder
P18	C7D22	192	64.55	106.1	0.03	Responder	Non Responder
P18	C8D1	203		98.4	0	Responder	Non Responder
P18	C8D8	210		104.9	0	Responder	Non Responder
P18	C8D22	224		92.1	0	Responder	Non Responder
P18	C9D1	231		88.6	0	Responder	Non Responder
P18	C9D8	238		91.8	0	Responder	Non Responder
P18	C9D22	252		106.5	0.01	Responder	Non Responder
P18	C10D1	259		109	0.01	Responder	Non Responder
P22	C1D1	0	100	100	0	Non Responder
P22	C1D8	9	20.26	56	0	Non Responder
P22	C1D22	22		60.3	0	Non Responder
P22	C2D1	28		64.1	0	Non Responder
P22	C2D8	37		92	0.01	Non Responder
P22	C2D22	49		60.6	0	Non Responder
P22	C3D1	56		49.6	0	Non Responder
P22	C3D8	65		61.7	0.06	Non Responder
P22	C3D22	77		57.9	0	Non Responder
P22	C4D1	84		63.5	0	Non Responder
P22	C4D8	93		96.9	0.01	Non Responder
P22	C4D22	105		117.8	0	Non Responder
P22	C5D1	112		94	0	Non Responder
P22	C5D8	121		81.7	0.07	Non Responder
P22	C5D22	133		110.6	0.01	Non Responder
P22	C6D1	141		120.6	0.03	Non Responder
P22	C6D8	149		67	0.05	Non Responder
P22	C6D22	161		117.6	0.01	Non Responder
P22	C7D1	168	4.74	121.2	0	Non Responder
P22	C7D8	175		109.7	0.04	Non Responder
P22	C7D22	189	39.3	117.6	0	Non Responder
P25	C3D8	66		100	0	Non Responder
P25	C3D22	77		128.3	0	Non Responder
P25	C4D1	84		129	0	Non Responder
P25	C4D8	93		61.4	0	Non Responder
P25	C4D22	106		71.6	0	Non Responder
P25	C5D1	112		143.8	0	Non Responder
P25	C5D8	121		61.2	0	Non Responder
P25	C5D22	133		126.4	0	Non Responder
P25	C6D1	140		109.5	0	Non Responder
P25	C6D8	149		65.1	0	Non Responder
P25	C6D22	161		84	0	Non Responder
P25	C7D1	168	2.71	74.1	0	Non Responder
P13	C1D1	0	100	100	0	Responder	Responder
P13	C1D8	9	32.5	96.3	0.07	Responder	Responder
P13	C1D22	21		98.9	0	Responder	Responder
P13	C2D1	28		63.2	0	Responder	Responder
P13	C2D8	37		66	0.01	Responder	Responder
P13	C2D22	49		62.4	0	Responder	Responder
P13	C3D1	56		111.2	0.01	Responder	Responder
P13	C3D8	65		68.6	0	Responder	Responder
P13	C4D1	84		113.2	0	Responder	Responder
P13	C4D8	94		82.2	0.02	Responder	Responder
P13	C5D1	112		102.5	0	Responder	Responder
P13	C5D8	120		80	0.02	Responder	Responder
P13	C6D1	140		104.3	0	Responder	Responder
P13	C6 Unscheduled	148		57	0.07	Responder	Responder
P13	C6D8	149		59.4	0.04	Responder	Responder
P13	C7D1	168		84	0	Responder	Responder
P13	C8D1	196		78.9	0	Responder	Responder
P13	C8D22	217		70.1	0.03	Responder	Responder
P13	C9D1	224		87.3	0	Responder	Responder
P13	C9D8	232		70.6	0	Responder	Responder
P13	C9D22	246		78.6	0	Responder	Responder
P13	C10D1	249		85.3	0.01	Responder	Responder
P13	C10D22	270		91.2	0	Responder	Responder
P13	C11D1	277		71.7	0	Responder	Responder
P13	C11D22	298		74	0	Responder	Responder
P13	C12D1	305		67.4	0	Responder	Responder
P13	C12D22	326		72	0.03	Responder	Responder
P13	C12D29	332		70.9	0.03	Responder	Responder
P21	C1D1	0	100	100	0	Responder	Non Responder
P21	C1D8	9		67.4	0.1	Responder	Non Responder
P21	C1D22	21		86.3	0.04	Responder	Non Responder
P21	C2D1	28		102.7	0	Responder	Non Responder
P21	C2D8	37		86.5	0.05	Responder	Non Responder
P21	C2D22	49		62.7	0	Responder	Non Responder
P21	C3D1	56		96.1	0.02	Responder	Non Responder
P21	C3D8	65		80.4	0.09	Responder	Non Responder
P21	C4D1	84		88.3	0	Responder	Non Responder
P21	C4D8	94		78.8	0.09	Responder	Non Responder
P21	C7D1	112		97.5	0	Responder	Non Responder
P21	C7D22	133	135.9	103.9	0	Responder	Non Responder
P21	C8D1	140		84.7	0.03	Responder	Non Responder
P21	C8D22	161		99.6	0	Responder	Non Responder
P21	C9D1	168		95.4	0	Responder	Non Responder

## Sheet: Fig3_LINE1
LINE-1 PCR data										Per plate efficiencies
Participant	Cycle	Cell_type	Plate	FAM Cq	HEX Cq	FC wrt C1D1	Response_inj	Response_oral		Cell_type	Plate	Parameter	Value
P24	C1D1	CD34	Plate1	23.0895	18.5463	1	Non Responder			CD34	Plate1	FAM Slope	-1.1217
P24	C1D8	CD34	Plate1	22.5233	18.5659	1.43319	Non Responder			CD34	Plate1	HEX Slope	-1.3466
P19	C1D1	CD34	Plate1	19.5419	15.3478	1	Responder			CD34	Plate1	FAM Efficiency	1.8551
P19	C1D8	CD34	Plate1	23.499	19.4411	0.713019	Responder			CD34	Plate1	HEX Efficiency	1.6732
P09	C1D1	CD34	Plate1	22.8396	19.1196	1	Non Responder	Responder		CD34	Plate1	FAM R-squared	1
P09	C1D8	CD34	Plate1	23.5088	20.2295	1.17087	Non Responder	Responder		CD34	Plate1	HEX R-squared	0.9981
P09	C7D1	CD34	Plate1	22.9906	19.6155	1.1758	Non Responder	Responder		CD34	Plate2	FAM Slope	-1.0539
P09	C7D22	CD34	Plate1	22.6949	18.8938	0.973554	Non Responder	Responder		CD34	Plate2	HEX Slope	-1.1731
P10	C1D1	CD34	Plate1	22.1146	18.4327	1	Responder	Non Responder		CD34	Plate2	FAM Efficiency	1.9303
P10	C1D8	CD34	Plate1	22.2203	18.3875	0.915283	Responder	Non Responder		CD34	Plate2	HEX Efficiency	1.8055
P10	C7D1	CD34	Plate1	21.9895	18.3768	1.04977	Responder	Non Responder		CD34	Plate2	FAM R-squared	0.9932
P10	C7D22	CD34	Plate1	21.8503	17.9733	0.929536	Responder	Non Responder		CD34	Plate2	HEX R-squared	0.9918
P16	C1D1	CD34	Plate1	21.539	17.6638	1	Non Responder	Non Responder		CD34	Plate3	FAM Slope	-1.1336
P16	C1D8	CD34	Plate1	22.7438	19.0839	0.986648	Non Responder	Non Responder		CD34	Plate3	HEX Slope	-1.3432
P16	C7D1	CD34	Plate1	22.2045	18.4834	1.01076	Non Responder	Non Responder		CD34	Plate3	FAM Efficiency	1.8431
P16	C7D22	CD34	Plate1	22.2314	17.9675	0.762221	Non Responder	Non Responder		CD34	Plate3	HEX Efficiency	1.6754
P14	C1D1	CD34	Plate1	22.5888	18.0154	1	Responder	Non Responder		CD34	Plate3	FAM R-squared	0.9975
P14	C1D8	CD34	Plate1	23.1188	19.6537	1.67493	Responder	Non Responder		CD34	Plate3	HEX R-squared	0.9984
P01	C1D1	CD34	Plate1	22.2252	17.3683	1	Responder	Responder		MNC	Plate1	FAM Slope	-1.1609
P01	C1D8	CD34	Plate1	22.6706	18.6964	1.50438	Responder	Responder		MNC	Plate1	HEX Slope	-1.1641
P04	C1D1	CD34	Plate2	23.0021	18.0016	1	Responder	Non Responder		MNC	Plate1	FAM Efficiency	1.8168
P04	C1D8	CD34	Plate2	22.6362	17.8568	1.16773	Responder	Non Responder		MNC	Plate1	HEX Efficiency	1.8138
P27	C1D1	CD34	Plate2	21.3703	16.6608	1	Non Responder			MNC	Plate1	FAM R-squared	0.9962
P27	C1D8	CD34	Plate2	21.6926	17.0506	1.01847	Non Responder			MNC	Plate1	HEX R-squared	0.9999
P38	C1D1	CD34	Plate2	23.271	17.8045	1	Non Responder			MNC	Plate2	FAM Slope	-1.1259
P38	C1D8	CD34	Plate2	18.9305	13.6067	1.45427	Non Responder			MNC	Plate2	HEX Slope	-1.136
P28	C1D1	CD34	Plate2	22.4493	17.6363	1	Non Responder			MNC	Plate2	FAM Efficiency	1.8509
P28	C1D8	CD34	Plate2	22.0051	17.1198	0.98703	Non Responder			MNC	Plate2	HEX Efficiency	1.8408
P17	C1D1	CD34	Plate2	21.9653	16.3635	1	Responder	Non Responder		MNC	Plate2	FAM R-squared	0.9995
P17	C1D8	CD34	Plate2	22.5469	17.4138	1.26882	Responder	Non Responder		MNC	Plate2	HEX R-squared	1
P17	C7D1	CD34	Plate2	21.589	16.2914	1.22735	Responder	Non Responder		MNC	Plate3	FAM Slope	-1.1015
P17	C7D22	CD34	Plate2	22.1033	16.9882	1.32099	Responder	Non Responder		MNC	Plate3	HEX Slope	-1.0872
P22	C1D1	CD34	Plate2	22.7273	16.7091	1	Non Responder			MNC	Plate3	FAM Efficiency	1.8763
P22	C1D8	CD34	Plate2	23.0871	17.8014	1.50482	Non Responder			MNC	Plate3	HEX Efficiency	1.8919
P22	C7D1	CD34	Plate2	23.3431	17.6119	1.13698	Non Responder			MNC	Plate3	FAM R-squared	0.9993
P22	C7D22	CD34	Plate2	22.782	16.658	0.935974	Non Responder			MNC	Plate3	HEX R-squared	0.9995
P13	C1D1	CD34	Plate2	22.4788	16.9375	1	Responder	Responder
P13	C1D8	CD34	Plate2	21.8146	17.2044	1.81212	Responder	Responder
P13	C7D1	CD34	Plate2	22.2368	17.106	1.29525	Responder	Responder
P13	C7D22	CD34	Plate2	22.5252	17.264	1.17625	Responder	Responder
P15	C1D1	CD34	Plate3	23.8537	18.3263	1	Responder	Responder
P15	C1D8	CD34	Plate3	23.5482	18.3048	1.19218	Responder	Responder
P15	C7D1	CD34	Plate3	23.2203	17.6285	1.02762	Responder	Responder
P15	C7D22	CD34	Plate3	23.3327	18.0227	1.17581	Responder	Responder
P18	C1D1	CD34	Plate3	23.9313	17.986	1	Responder	Non Responder
P18	C1D8	CD34	Plate3	22.433	18.119	2.67715	Responder	Non Responder
P25	C1D1	CD34	Plate3	21.6137	15.5792	1	Non Responder
P25	C1D8	CD34	Plate3	21.1754	15.4396	1.21647	Non Responder
P21	C1D1	CD34	Plate3	22.3838	16.9745	1	Responder	Non Responder
P21	C1D8	CD34	Plate3	21.8243	17.2791	1.64749	Responder	Non Responder
P21	C7D1	CD34	Plate3	22.6723	17.9877	1.41394	Responder	Non Responder
P21	C7D22	CD34	Plate3	21.5999	16.3032	1.14209	Responder	Non Responder
P12	C1D1	MNC	Plate1	19.82	13.3467	1	Responder	Responder
P12	C1D8	MNC	Plate1	18.4867	12.77	1.57264	Responder	Responder
P12	C7D1	MNC	Plate1	17.4233	11.8733	1.73978	Responder	Responder
P12	C7D22	MNC	Plate1	17.89	11.5267	1.07112	Responder	Responder
P04	C1D1	MNC	Plate1	18.9467	12.5867	1	Responder	Non Responder
P04	C1D8	MNC	Plate1	19.1467	12.8133	1.01567	Responder	Non Responder
P16	C1D1	MNC	Plate1	19.6933	12.98	1	Non Responder	Non Responder
P16	C1D8	MNC	Plate1	18.0633	12.59	2.09812	Non Responder	Non Responder
P16	C7D1	MNC	Plate1	20.28	13.94	1.24772	Non Responder	Non Responder
P16	C7D22	MNC	Plate1	20.3467	13.6633	1.01692	Non Responder	Non Responder
P14	C1D1	MNC	Plate1	18.3967	12.27	1	Responder	Non Responder
P14	C1D8	MNC	Plate1	17.48	12.3567	1.82019	Responder	Non Responder
P02	C1D1	MNC	Plate1	20.9467	14.04	1	Non Responder	Non Responder
P02	C1D8	MNC	Plate1	19.7833	13.5067	1.45798	Non Responder	Non Responder
P02	C7D1	MNC	Plate1	19.8867	13.1767	1.12621	Non Responder	Non Responder
P02	C7D22	MNC	Plate1	20.03	13.41	1.18793	Non Responder	Non Responder
P01	C1D1	MNC	Plate1	18.2833	11.8367	1	Responder	Responder
P01	C1D8	MNC	Plate1	18.75	12.9733	1.48909	Responder	Responder
P01	C7D1	MNC	Plate1	19.2067	13.15	1.25946	Responder	Responder
P01	C7D22	MNC	Plate1	20.02	13.84	1.16871	Responder	Responder
P22	C1D1	MNC	Plate1	23.1967	14.6	1	Non Responder
P22	C1D8	MNC	Plate1	19.8667	13.59	4.00255	Non Responder
P11	C1D1	MNC	Plate2	24.48	15.9067	1	Responder	Responder
P11	C1D8	MNC	Plate2	21.1	14.4267	3.24727	Responder	Responder
P11	C7D1	MNC	Plate2	23.56	16.1	1.98251	Responder	Responder
P11	C7D22	MNC	Plate2	21.0833	13.67	2.06756	Responder	Responder
P07	C1D1	MNC	Plate2	24.0267	15.9333	1	Non Responder	Responder
P07	C1D8	MNC	Plate2	21.4067	15.87	4.82761	Non Responder	Responder
P07	C7D1	MNC	Plate2	23.05	15.1933	1.16154	Non Responder	Responder
P07	C7D22	MNC	Plate2	22.2067	15.0467	1.78505	Non Responder	Responder
P20	C1D1	MNC	Plate2	20.4767	12.73	1	Responder	Responder
P20	C1D8	MNC	Plate2	19.88	12.4467	1.21464	Responder	Responder
P20	C7D1	MNC	Plate2	20.72	13.5067	1.38279	Responder	Responder
P20	C7D22	MNC	Plate2	21.2467	13.7433	1.1552	Responder	Responder
P13	C1D1	MNC	Plate2	21.32	13.52	1	Responder	Responder
P13	C1D8	MNC	Plate2	20.6733	13.3567	1.34778	Responder	Responder
P13	C7D1	MNC	Plate2	22.1033	16.3867	3.54996	Responder	Responder
P13	C7D22	MNC	Plate2	21.1233	12.8867	0.76692	Responder	Responder
P28	C1D1	MNC	Plate3	18.08	12.24	1	Non Responder
P28	C1D8	MNC	Plate3	16.3433	11.8267	2.29183	Non Responder
P17	C1D1	MNC	Plate3	18.2033	11.4867	1	Responder	Non Responder
P17	C1D8	MNC	Plate3	17.3133	12.1033	2.59412	Responder	Non Responder
P21	C1D1	MNC	Plate3	22.4233	17.5733	1	Responder	Non Responder
P21	C1D8	MNC	Plate3	16.65	13.1767	2.29319	Responder	Non Responder
P21	C7D1	MNC	Plate3	18.1033	12.74	0.695557	Responder	Non Responder
P21	C7D22	MNC	Plate3	17.9	12.2	0.560248	Responder	Non Responder

## Sheet: Fig7
Supplementary Data 1: Longitudinal variant allele frequencies. Variant alleles that are below detection limit at specific timepoints are indicated by “0”.
Empty rows indicate that VAF analysis was not done for that patient/timepoint.
Participant	Variant	Mutation (hg19 coordinates)	C1_VAF	C7_VAF	Progression_VAF	C12_VAF
P01	IDH2_p.Arg140Trp	IDH2_chr15:90631935_G>A	0	0		0.088
P01	ASXL1_p.Glu635fs	ASXL1_chr20:31022402_TCACCACTGCCATAGAGAGGCGGC>T	0.1493	0.1232		0.1714
P01	RUNX1_p.His105Gln	RUNX1_chr21:36259176_G>C	0.3597	0.191		0.3904
P01	SRSF2_p.Pro95His	SRSF2_chr17:74732959_G>T	0.3755	0.2407		0.3571
P01	STAG2_p.Ser843fs	STAG2_chrX:123205166_TA>T	0.6728	0.3191		0.7651
P02	STAG2_p.Ile920fs	STAG2_chrX:123211888_CT>C	0.0625	0.3147	0.1698
P02	NRAS_p.Gly12Asp	NRAS_chr1:115258747_C>T	0.2909	0.3776	0.3013
P02	TET2_p.Arg1235Gln	TET2_chr4:106164773_G>A	0.3822	0.3669	0.323
P02	ASXL1_p.Leu823fs	ASXL1_chr20:31022981_AT>A	0.3952	0.4062	0.3964
P02	PDGFRA_p.Gln722Glu	PDGFRA_chr4:55144993_C>G	0.4703	0.3973	0.4828
P02	SRSF2_p.Pro95Leu	SRSF2_chr17:74732959_G>A	0.4772	0.4746	0.3574
P02	STAG2_p.Leu609fs	STAG2_chrX:123197699_A>ATT	0.6821	0.4233	0.3547
P03	TP53_p.Pro177His	TP53_chr17:7578400_G>T	0.248	0.0606		0.0632
P03	DNAJC21_p.Lys330Gln	DNAJC21_chr5:34944976_A>C	0.4502	0.4566		0.426
P04	WT1_p.Thr455fs	WT1_chr11:32413586_GT>G	0.2944	0		0.3361
P04	TET2_p.Gln1410*	TET2_chr4:106190887_C>T	0.3591	0.1382		0.418
P04	ASXL1_p.Ile395fs	ASXL1_chr20:31021182_G>GT	0.3702	0.1975		0.4431
P04	TET2_p.Gln1701fs	TET2_chr4:106196703_AC>A	0.451	0		0.4813
P04	CSF3R_p.His599Asn	CSF3R_chr1:36933492_G>T	0.4541	0.4661		0.5
P04	EZH2_p.Thr592fs	EZH2_chr7:148511127_G>GT	0.8202	0		0.8577
P04	SMC1A_p.Arg711Trp	SMC1A_chrX:53432009_G>A	0.8458	0.2163		0.9336
P05	RUNX1_p.Leu98fs	RUNX1_chr21:36259198_AG>A	0.3684	0.136		0.2278
P05	TET2_p.Arg1237*	TET2_chr4:106164778_C>T	0.4153	0.1829		0.2236
P05	KIT_p.Ala755Val	KIT_chr4:55598067_C>T	0.4615	0.4545		0.417
P05	IKZF1_p.Thr96Met	IKZF1_chr7:50435830_C>T	0.49	0.4377		0.4758
P05	TET2_.	TET2_chr4:106197269_C>T	0.5123	0.304		0.3731
P05	RTEL1_p.Pro315Arg	RTEL1_chr20:62325744_C>G	0.5369	0.5074		0.5409
P05	SRSF2_p.Pro95His	SRSF2_chr17:74732959_G>T	0.5398	0.3247		0.322
P06	ETV6_p.Phe368Leu	ETV6_chr12:12037471_T>C	0	0		0.1298
P06	SETBP1_p.Asp868Asn	SETBP1_chr18:42531907_G>A	0	0		0.135
P06	TP53_p.His179Gln	TP53_chr17:7578393_A>T	0.0532	0		0.1667
P06	U2AF1_p.Gln157Pro	U2AF1_chr21:44514777_T>G	0.0778	0		0.1976
P06	DNMT3A_p.Arg882Cys	DNMT3A_chr2:25457243_G>A	0.1033	0		0.1422
P07	ASXL1_p.Arg620fs	ASXL1_chr20:31022369_AGCCCGTGCTCT>A	0.2607	0.2521		0
P07	KRAS_p.Lys178del	KRAS_chr12:25362762_TTTC>T	0.4186	0.4173		0.5038
P07	RUNX1_.	RUNX1_chr21:36252852_A>G	0.426	0.3396		0
P07	SRSF2_p.Pro95His	SRSF2_chr17:74732959_G>T	0.4742	0.3248		0
P07	TET2_p.Glu1199fs	TET2_chr4:106164021_TGA>T	0.6576	0.5801		0
P07	STAG2_p.Arg259*	STAG2_chrX:123181311_C>T	0.6867	0.6415		0
P08	DNMT3A_p.Arg13Cys	DNMT3A_chr2:25472561_G>A	0	0.2918	0.1526
P08	RUNX1_p.Arg201Gln	RUNX1_chr21:36231782_C>T	0.2883	0.3956	0.1801
P08	TET2_p.Lys1329Asn	TET2_chr4:106180896_G>T	0.3036	0.3846	0.1901
P08	BCOR_p.Glu401fs	BCOR_chrX:39933399_G>GC	0.3051	0.0808	0
P08	SRSF2_p.Pro95Arg	SRSF2_chr17:74732959_G>C	0.3319	0.4062	0.2213
P08	WT1_p.Ala282Val	WT1_chr11:32449529_G>A	0.3361	0.4578	0.2073
P08	DNMT3A_p.Met548Thr	DNMT3A_chr2:25467433_A>G	0.3577	0.4556	0.352
P08	TET2_p.Gln785fs	TET2_chr4:106157384_A>AC	0.3593	0.3523	0.2521
P08	TET2_p.Ser1224Arg	TET2_chr4:106164741_C>G	0.413	0.3802	0.4177
P09	PARN_.	PARN_chr16:14700638_ATT>A	0	0.2692		0
P09	ZRSR2_p.Ser40*	ZRSR2_chrX:15809134_C>G	0.0644	0.064		0
P09	PHF6_p.Gly10fs	PHF6_chrX:133511668_G>GA	0.0704	0		0
P10	DDX41_p.Gly548Asp	DDX41_chr5:176939355_C>T	0.0669	0.0923		0
P10	DDX41_p.Val463del	DDX41_chr5:176939843_TCCA>T	0.2581	0.2656		0.2151
P11	RUNX1_p.Arg427fs	RUNX1_chr21:36164597_C>CG	0	0		0.1688
P11	IDH2_p.Arg140Gln	IDH2_chr15:90631934_C>T	0.457	0.1958		0.1519
P11	SRSF2_p.Pro95His	SRSF2_chr17:74732959_G>T	0.4804	0.2155		0.2028
P11	RTEL1_p.Ala73Ser	RTEL1_chr20:62292765_G>T	0.5153	0.4861		0.5176
P12	ZRSR2_p.Glu133Lys	ZRSR2_chrX:15822318_G>A	0.2258	0		0
P12	TET2_.	TET2_chr4:106164913_C>T	0.411	0.3034		0.3866
P12	TET2_p.Asn834fs	TET2_chr4:106157530_A>AAT	0.4206	0.207		0.3423
P12	PIK3CD_p.Glu646Lys	PIK3CD_chr1:9781554_G>A	0.4725	0.4236		0.5127
P12	ZRSR2_p.Glu133fs	ZRSR2_chrX:15822316_AAG>A	0.8544	0.1368		0.2143
P13	SF3B1_p.Lys700Glu	SF3B1_chr2:198266834_T>C	0.0657	0		0
P13	TP53_p.Pro151Ser	TP53_chr17:7578479_G>A	0.112	0.1667		0.1776
P13	TERT_p.Ala184Thr	TERT_chr5:1294451_C>T	0.4554	0.4466		0.4883
P14	STAG2_.	STAG2_chrX:123184980_G>T	0.0761	0	0
P14	GATA2_p.Gly320Asp	GATA2_chr3:128202761_C>T	0.1202	0	0
P14	RUNX1_p.Tyr287*	RUNX1_chr21:36171704_G>T	0.1392	0	0
P14	SF3B1_p.Lys700Glu	SF3B1_chr2:198266834_T>C	0.4293	0	0.1296
P14	ASXL1_p.Ala1172Thr	ASXL1_chr20:31024029_G>A	0.4803	0.5	0.4808
P14	BCORL1_p.Arg1333Lys	BCORL1_chrX:129159274_G>A	0.5278	0.5541	0.5129
P15	EZH2_p.Arg658Thr	EZH2_chr7:148507481_C>G	0.0529	0.0513
P15	DDX41_p.Arg543His	DDX41_chr5:176939370_C>T	0.1362	0.0563
P16	RUNX1_p.His242Arg	RUNX1_chr21:36206787_T>C	0.0753	0.0737
P16	DDX41_p.Glu286Lys	DDX41_chr5:176941835_C>T	0.2658	0.3307
P16	TET2_p.Gln1653*	TET2_chr4:106196561_C>T	0.4449	0.4649
P16	RUNX1_p.His242fs	RUNX1_chr21:36206774_CGTGGGGGCTGGGT>C	0.5127	0.5769
P16	CBL_p.Cys381Ser	CBL_chr11:119148922_G>C	0.7123	0.7903
P16	ATM_p.Pro1374Leu	ATM_chr11:108159715_C>T	0.7565	0.7897
P16	KMT2A_p.Met2783Ile	KMT2A_chr11:118374956_G>A	0.845	0.8007
P17	ATM_p.Pro960His	ATM_chr11:108141831_C>A	0.3538	0.3926	0.4292
P18	ABL1_p.Ser554Cys	ABL1_chr9:133755977_C>G	0	0	0.344
P18	WT1_p.Pro136Arg	WT1_chr11:32456485_G>C	0	0	0.22
P18	TP53_p.Cys238Tyr	TP53_chr17:7577568_C>T	0.3562	0	0.3761
P18	TP53_p.Ser106Arg	TP53_chr17:7579369_G>C	0.4032	0	0.3867
P19	TET2_p.Ile1370fs	TET2_chr4:106182996_TAATAATCAGGTAAGTTTA>T	0.2973	0.0874
P19	KRAS_p.Gly12Arg	KRAS_chr12:25398285_C>G	0.3765	0
P19	TET2_p.Gly1309Val	TET2_chr4:106180835_G>T	0.4922	0.176
P19	SRSF2_p.Pro95His	SRSF2_chr17:74732959_G>T	0.5424	0.2227
P20	RAD21_p.Glu399fs	RAD21_chr8:117864913_T>TG	0.3525	0
P20	TET2_.	TET2_chr4:106193720_G>A	0.4352	0
P20	TET2_p.Gln984*	TET2_chr4:106157986_C>T	0.4453	0
P20	EZH2_p.Gly628Arg	EZH2_chr7:148508782_C>G	0.6437	0
P21	TP53_p.Pro301fs	TP53_chr17:7577028_TGCTCCCTG>T	0.1799	0.2402
P21	TP53_p.Arg273His	TP53_chr17:7577120_C>T	0.2479	0.3686
P21	STIM1_p.Lys672Arg	STIM1_chr11:4112985_A>G	0.5	0.5583
P21	BRCA2_p.Lys115Glu	BRCA2_chr13:32899239_A>G	0.5083	0.4818
P21	RUNX1_p.Pro245Leu	RUNX1_chr21:36206778_G>A	0.5849	0.6727
P22	IDH2_p.Arg172Lys	IDH2_chr15:90631838_C>T	0.403	0.4767
P24	TP53_p.Pro151Ser	TP53_chr17:7578479_G>A	0.2209	0.2177
P25	STAG2_p.Phe466fs	STAG2_chrX:123191803_GGTTTTTTTCTTTCTAGAAA>G	0.1038	0.0728
P25	STAG2_p.Ser471Asn	STAG2_chrX:123191823_G>A	0.1152	0.0876
P25	RUNX1_p.Tyr377*	RUNX1_chr21:36164744_G>T	0.1602	0.1752
P25	EZH2_p.Glu211fs	EZH2_chr7:148524348_GCTTT>G	0.3367	0.4128
P25	RUNX1_.	RUNX1_chr21:36259172_G>A	0.4115	0.4191
P25	EZH2_p.Leu674Ser	EZH2_chr7:148507433_A>G	0.4599	0.4256
P25	DAXX_p.Pro540Leu	DAXX_chr6:33287478_G>A	0.5184	0.4898
P27	TET2_p.Ile1918Asn	TET2_chr4:106197357_T>A	0.453
P27	DNMT3A_.	DNMT3A_chr2:25467428_C>T	0.457
P27	TET2_p.Thr1916fs	TET2_chr4:106197345_AC>A	0.4956
P27	KMT2A_p.Val2596Ala	KMT2A_chr11:118374394_T>C	0.5242
P27	PRKD3_.	PRKD3_chr2:37505367_CA>C	0.6
P27	TP53_p.Arg273His	TP53_chr17:7577120_C>T	0.9437
P28	RUNX1_p.Arg166Gln	RUNX1_chr21:36252865_C>T	0.1286
P28	DNMT3A_p.Leu723Pro	DNMT3A_chr2:25463514_A>G	0.212
P28	IDH2_p.Arg172Lys	IDH2_chr15:90631838_C>T	0.2816
P28	DNMT3A_p.Phe734Ile	DNMT3A_chr2:25463293_A>T	0.2886
P28	GNAS_p.Pro96Ala	GNAS_chr20:57428606_C>G	0.4894
P28	GATA1_p.Gly89Glu	GATA1_chrX:48650296_G>A	0.5272
P35	SRSF2_.	SRSF2_chr17:74732548_T>G	0.0674
P35	DNMT3A_p.Lys343fs	DNMT3A_chr2:25470013_CT>C	0.3158
P35	NPM1_p.Pro191Ser	NPM1_chr5:170827203_C>T	0.4051
P35	TP53_.	TP53_chr17:7577124_C>A	0.4313
P38	MED12_p.Leu10Gln	MED12_chrX:70339200_T>A	0.0704
P38	RUNX1_.	RUNX1_chr21:36252878_T>C	0.2924
P38	SRSF2_p.Arg94dup	SRSF2_chr17:74732959_G>GGGC	0.4352
P38	IDH2_p.Arg140Gln	IDH2_chr15:90631934_C>T	0.4684
P38	PDGFRA_p.Thr157Ala	PDGFRA_chr4:55129935_A>G	0.486
P38	PPM1D_p.Pro500Arg	PPM1D_chr17:58740594_C>G	0.508
